# Supplementary material for: Susceptibility of Aedes aegypti Larvae to Temephos and Fenitrothion in Niamey (Niger) and Ouagadougou (Burkina Faso), Two West African Cities Recently Affected by Dengue
Source: Insects. 2025 Aug 22;16(9):870. doi: 10.3390/insects16090870 (PMC12471058; doi:10.3390/insects16090870)
Supplement: Supplementary file 1 [file insects-16-00870-s001.zip]

Archive with 3 entries (2 files):
- insects-3703988-supplementary/
- insects-3703988-supplementary/insects 3703988-S1 table. 24 h mortality of Ae. aegypti larvae exposed to temephos and fenirothion. Niger.pdf
- insects-3703988-supplementary/insects 3703988-S2 table. 24 h mortality of Ae. aegypti larvae exposed to temephos and fenitrothion. Burkina Faso.pdf
